# Supplementary material for: Drug-Utilization, Healthcare Facilities Accesses and Costs of the First Generation of JAK Inhibitors in Rheumatoid Arthritis
Source: Pharmaceuticals (Basel). 2023 Mar 21;16(3):465. doi: 10.3390/ph16030465 (PMC10058541; doi:10.3390/ph16030465)
Supplement: Supplementary file 1 [file pharmaceuticals-16-00465-s001.zip]

Archive with 1 entries (1 files):
- pharmaceuticals-2258572-supplementary.pdf
